# Supplementary material for: Application of the metagenomic next-generation sequencing technology to identify the causes of pleural effusion
Source: Front Med (Lausanne). 2025 Mar 19;12:1525100. doi: 10.3389/fmed.2025.1525100 (PMC11961432; doi:10.3389/fmed.2025.1525100)
Supplement: Supplementary file 1 [file Table_1.xlsx]

## Sheet: Sheet1
Supplementary Table S1. Patient's clinical characteristics and diagnostic results
Subgroup	No.	Age	Sex	Final Diagnosis	Smoking History	Symptom	PE feature							mNGS	CNV	Treatment	Underlying Disease	WBC level	PCT level	CRP level
							LDH	TP	Glucose	ADA	CEA	AFB Culture	Malignant
MPE	1	54	Male	Diffuse large B-cell lymphoma	N	Shortness of breath, Cough, Sputum	982	26.2	6.9	23	0.857	NA	Lymphoma cell		Positive	Gemcitabine + oxaliplatin	Hepatitis B	normal	high	high
MPE	2	68	Male	Follicular lymphoma	Y	Shortness of breath, Edema of lower limbs	161	51.9	6.51	35	1.57	Negative	Follicular lymphoma		Positive		Hepatitis B cirrhosis, Lymphoma	high	high	normal
MPE	3	61	Male	B-cell lymphoma in the extranodal margin area of muco-associated lymphoid tissue	N	Shortness of breath, Cough, Sputum	4157	52.2	0.03	74.5	1.14	Negative	NA	Pasteurella multocida	Negative		NA	high	high	NA
MPE	4	20	Male	Large B-cell lymphoma	N	Dry cough, Shortness of breath, Blood sputum	858	46.9	6.28	54.7	0.829	Negative	NA		Positive		NA	normal	high	NA
MPE	5	85	Female	Lung adenocarcinoma	N	Chest pain, Shortness of breath,	974	NA	NA	19.1	217	Negative	Lung adenocarcinoma		Positive	Gefitinib	Tuberculosis, DM, HBP, Hypothyroidism	high	normal	NA
MPE	6	63	Female	Lung adenocarcinoma	N	Cough, Sputum	547	59.9	6.88	9.6	>1000	Negative	Lung adenocarcinoma	Escherichia coli	Positive		NA	normal	normal	NA
MPE	7	87	Male	Lung adenocarcinoma	N	Shortness of breath, Cough, Sputum	90	19.3	8.15	8.2	>1000	Negative	NA		Positive		NA	normal	high	NA
MPE	8	53	Male	Lung adenocarcinoma	Y	Chest pain, Cough	406	45	5.31	11.6	122	Negative	NA		Positive		NA	Normal	normal	NA
MPE	9	74	Male	Lung adenocarcinoma	N	Shortness of breath	365	56	4.16	15.1	45.1	Negative	Lung adenocarcinoma		Negative	Gefitinib	NA	normal	normal	NA
MPE	10	85	Male	Lung squamous cell carcinoma	Y	Fever, Cough, Sputum, Fatigue	292	37.1	11.45	9.1	46.6	Negative	NA		Reference		HBP,DM,Cerebral infarction, Emphysema	high	high	NA
TPE	11	51	Male	Tuberculous pleurisy	Y	Shortness of breath	409	50.3	6.96	45.3	2.33	Negative	NA	Human polyomavirus type 1 (BK polyomavirus)	Negative	HRZE	NA	normal	high	NA
TPE	12	63	Male	Tuberculous pleurisy	Y	Fever, Chest pain	727	50	5.94	21.2	2.5	Negative	NA		Negative	HRZE	HBP,Cerebral infarction,	high	high	NA
TPE	13	83	Male	Tuberculous pleurisy	N	Shortness of breath,	302	51.9	4.45	40.7	1.91	Negative	NA		Negative	HR	NA	normal	high	NA
TPE	14	73	Female	Tuberculous pleurisy	N	Fever, Cough, Sputum	467	45	5.74	49.6	2.94	Negative	NA		Negative	HRZS	NA	normal	high	NA
TPE	15	43	Female	Tuberculous pleurisy	N	Chest pain	803	45	6.18	55.5	0.613	Negative	NA		Negative	HRZE	NA	normal	normal	NA
TPE	16	32	Male	Tuberculous pleurisy	N	Shortness of breath, Cough, Sputum	248	57.8	6.36	41.5	1.21	Negative	NA		Negative	HRZE	NA	normal	normal	NA
TPE	17	63	Male	Tuberculous pleurisy	N	Chest pain, Shortness of breath	11775	43.1	0.17	139.3	0.446	Negative	NA	Streptococcus Oralis, Mycobacterium tuberculosis	Negative		HBP,Hypertrophic heart disease,CKD	normal	high	NA
TPE	18	63	Male	Tuberculous pleurisy	N	Chest pain, Shortness of breath	345	39.5	5.1	45.7	0.846	Negative	NA	Streptococcus Oralis, Mycobacterium tuberculosis	Negative		HBP,Hypertrophic heart disease,CKD	normal	high	NA
non-TB infection	19	75	Male	Parapneumonic effusion	N	Chest pain, Shortness of breath	27799	14.7	15.23	256.2	0.537	Negative	NA	Serratia marcescens	Negative		HBP, DM, Chronic heart failure, CKD	high	high	NA
non-TB infection	20	89	Male	Parapneumonic effusion	N	Shortness of breath, Cough, Sputum	39622	35.1	0.2	231.7	2.2	Negative	NA	Fusobacterium nucleatum, Porphyromonas endodontia, Bacteroides fragilis, Streptococcus intermedia	Negative		Cerebral infarction, Rhinitis, HBP, Tuberculosis, Viral hepatitis	high	high	NA
non-TB infection	21	73	Male	Parapneumonic effusion	Y	Chest pain	222	56.2	6.35	25	1.41	Negative	NA		Negative		HBP	normal	normal	NA
non-TB infection	22	85	Male	Parapneumonic effusion	Y	Shortness of breath, Cough, Sputum	8242	38.3	0.26	80	9.84	Negative	NA		Negative		HBP, Prostatic hyperplasia, Cerebral infarction	high	high	NA
non-TB infection	23	66	Male	Parapneumonic effusion	Y	Fever, Cough, Sputum	455	49.6	0	9	1.82	Negative	NA	Campylobacter rectalis, Clostridium nucleatum, Bacteroides heparinolyticus, Porphyromonas endodontia	Negative		Chronic bronchitis	high	high	NA
non-TB infection	24	55	Male	Parapneumonic effusion	Y	Chest pain, Cough, Sputum	10811	11.5	15.65	185.9	<0.3	Negative	NA	Streptococcus intermadius	Negative		Gout, Cerebral infarction, Epilepsy, HBP, DM, CKD	high	high	high
non-TB infection	25	57	Male	Parapneumonic effusion	N	Fever, Cough, Fatigue	170	31.4	5.26	4	0.498	Negative	NA		Negative		Esophageal cancer, Coronary heart disease, HBP, DM	high	high	NA
non-TB infection	26	84	Male	Parapneumonic effusion	Y	Shortness of breath, Cough, Sputum	7704	24.4	1.43	54.1	0.507	Negative	NA	Streptococcus pneumoniae	Negative		COPD	high	high	NA
non-TB infection	27	87	Female	Parapneumonic effusion	N	Cough, Sputum	192	36.2	7.09	8.4	2.21	Negative	NA	Streptococcus intermadius	Negative		HBP	high	high	NA
non-TB infection	28	65	Female	Parapneumonic effusion	N	Cough, Sputum	212	40.9	5.08	9.1	4.71	Negative	NA		Negative		Nasopharyngeal malignancy, Meningioma, Hypothyroidism	normal	high	NA
non infection/malignant	29	70	Female	Hypoproteinemia associated pleural effusion	N	Chest pain, Cough	101	14.8	11.91	3.1	<0.3	Negative	NA		Negative		Breast cancer, HBP	normal	high	NA
non infection/malignant	30	75	Female	Hypoproteinemia associated pleural effusion	N	Shortness of breath, Fever	104	48.8	7.18	5.9	0.509	Negative	NA		Negative		HBP, Thalassemia	normal	high	NA
non infection/malignant	31	78	Female	Hypoproteinemia associated pleural effusion	N	Cough, Sputum	127	21.2	7.15	4.9	1.92	Negative	NA		Negative		HBP, Chronic myeloproliferative diseases, AD, Gout	high	high	NA
non infection/malignant	32	82	Female	Hypoproteinemia associated pleural effusion	N	Chest pain, Shortness of breath	71	19.7	10.8	6.8	1.05	Negative	NA	Lactobacillus crispatus	Reference		HBP, Atrial fibrillation, Hashimoto thyroiditis, Chronic heart failure	normal	high	NA
non infection/malignant	33	79	Female	Hypoproteinemia associated pleural effusion	N	Shortness of breath, Cough, Sputum	112	21.3	13.26	3.3	0.854	Negative	NA		Negative		HBP,DM	normal	high	high
non infection/malignant	34	40	Female	SLE associated pleural effusion	N	Fever, Chest pain	615	57.3	5.4	26	<0.3	Negative	NA		Negative		NA	high	high	NA
non infection/malignant	35	85	Male	Heart failure associated pleural effusion	Y	Cough, Sputum,Cough, Sputum,Fatigue	297	45.4	19.72	14	5.87	Negative	NA		Negative		Atrioventricular block, DM	normal	normal	NA
Abbreviation: MPE: maglificant pleural effusions; TPE: tuberculous pleural effusion; TB:tuberculosis; SLE: systemic lupus erythematosus; COPD: chronic obstructive pulmonary disease;HBP:Hypertension, DM: Diabetes mellitus; AD:Alzheimer’s disease;N:no; Y:yes; NA: not available; H:isoniazid, R:rifampicin, Z:pyrazinamide, S:streptomycin E:ethambutol.
